# Supplementary material for: Forced expiratory volume in one second: A novel predictor of work disability in subjects with suspected obstructive sleep apnea
Source: PLoS One. 2018 Jul 19;13(7):e0201045. doi: 10.1371/journal.pone.0201045 (PMC6053206; doi:10.1371/journal.pone.0201045)
Supplement: S1 File — (XLS) [file pone.0201045.s001.xls]

## Sheet: Database
Gender	Age (years)	Pack-years	Smoking status	BMI	Charsoln index	Manual work	Work related injuries in the last 12 months	Work absences in the last 12 months (days)	ESS	AHI	FEV1	FEV1 % pred	FEV1/FVC	Maximum arterial pressure	Minimum arterial pressure	Heartbeats/min	Waist circumf.	WAI (work ability index)	HADS (depres score)	HADS (anxiety score)	VAWS (visual analogic well-being scale) (%)	Hypertension	Obesity
M	62	16	2	40	1	1	0	5	10	56.7	1.84	51	58	140	85	62	116	36	3	3	58	0	1
M	40	0	0	52.24	2	1	0	0	21	62	2.8	73	78.43	140	85	68	124	29	7	3	31	1	1
M	53	13	1	32.07	4	0	0	5	7	58.7	3.46	103.1	82.4	150	90	63	105	39	1	2	67	1	1
M	58	0	0	22.9	1	1	1	0	11	23.7	3.76	130	88	120	80	65	92	27	12	3	37	1	0
M	42	20	2	33.26	1	1	1	17	14	19.6	3.02	85	84	160	100	70	107	26	12	9	46	1	1
M	42	0	0	34.3	1	1	1	30	18	19.5	3.35	88	79.6	130	95	70	116	16	6	5	8	1	1
M	59	0	0	47.7	2	1	0	2	12	72.7	1.49	39	58	150	100	70	165	35	12	1	79	0	1
F	54	0	0	32.4	1	1	0	4	3	35.1	2.99	122	81	140	85	68	105	42	1	1	83	0	1
F	59	0	0	31.6	2	1	1	15	6	74.2	3.18	126	81	140	85	72	115	29	4	5	24	1	1
M	50	0	0	35.9	1	1	0	3	9	35.8	3.46	95	78	130	85	70	135	39	3	3	50	0	1
M	60	33	1	32.5	1	0	0	4	8	86	3.92	113	80	150	85	68	140	35	3	0	63	0	1
M	53	30	2	32.9	1	1	0	0	10	77.6	3.33	103	83	130	80	70	145	40	3	1	21	0	1
M	57	50	1	38.2	6	1	0	105	10	35.1	1.41	44	72	140	85	60	152	13	16	4	5	1	1
F	56	4	1	44.9	1	1	0	27	11	88	1.36	87	75	135	85	64	135	17	18	9	6	1	1
M	59	40	1	46.3	1	1	0	2	13	17.9	2.19	73	69	135	85	66	130	28	10	9	33	1	1
M	53	0	0	31.1	4	1	2	13	2	38.9	2.63	80	87	130	85	60	100	19	8	2	31	1	1
M	50	3	1	22.3	1	1	0	14	10	3.2	2.14	62	67	120	75	70	90	25	12	5	52	0	0
M	63	40	2	34.9	1	0	0	0	11	68.8	3.88	113	81	130	85	68	122	36	5	3	62	1	1
M	61	66	1	33.7	1	1	0	28	18	3.1	4.14	92.8	67	120	75	72	118	30	6	9	50	1	1
M	59	7.5	1	24	0	0	0	0	8	3.7	2.96	85	72	120	80	64	91	45	1	3	92	1	0
F	51	3.6	2	37.6	2	1	0	0	8	15.9	2	79	88	125	85	68	125	26	5	13	33	1	1
M	64	12.5	2	35	1	1	0	15	10	36.1	3.11	100	76	125	90	60	130	25	12	8	58	1	1
M	58	0	0	27.8	3	1	0	5	8	32.4	2.38	66	79	140	100	77	96	30	5	1	78	0	0
M	61	0	0	41	2	1	0	0	8	20.5	3.25	96.4	81.23	130	80	70	140	33	10	2	4	1	1
M	34	15	2	25	1	0	0	3	8	15.5	4.78	108	75	125	75	70	95	45	0	0	75	1	0
F	46	7	1	28	1	0	0	15	17	0.3	2.6	99	84.97	110	75	70	100	29	8	12	43	0	0
M	54	34	1	30.9	1	1	0	10	6	15.5	3.17	86	82	120	75	60	105	29	7	9	41	1	1
M	53	31.5	2	26.4	1	1	0	0	15	19.5	3.24	108	71	115	75	70	91	38	2	0	60	1	0
M	45	0	0	27	0	1	0	0	9	1.9	4.26	108	81	125	75	68	101	41	6	0	73	0	0
M	48	18.75	2	29.32	0	1	1	1	6	4.4	4.25	108	74	135	85	72	105	41	4	8	69	1	0
M	43	15	1	32.7	1	0	1	0	10	2.1	4.39	115.8	73	130	75	66	120	34	10	10	58	0	1
M	48	0	0	31.14	1	0	0	13	1	24.7	3.73	108	75	115	85	60	104	34	4	6	74	1	1
M	40	0	0	27.17	0	1	0	3	9	6	4.23	103	78	120	80	64	99	42	3	2	98	0	0
M	63	0	0	23	0	0	1	15	4	9.2	3.15	96	75	115	75	70	85	31	3	2	77	0	0
F	53	0	0	39.06	2	1	0	0	2	33.6	2.96	103	99	130	85	76	135	36	8	7	37	0	1
M	58	0	0	35.1	1	1	0	0	12	29.3	2.83	87	81	125	85	70	130	41	7	16	11	1	1
M	44	13.5	1	25.6	1	0	0	2	6	14.3	4.31	111	72	120	80	72	99	38	6	6	56	0	0
M	58	0	0	22.9	1	0	0	3	3	48	4.36	113	81	125	90	62	100	37	4	8	56	1	0
F	48	0	0	48.9	4	1	2	40	18	54.7	1.96	87	78	130	80	75	120	19	15	16	30	0	1
F	52	0	0	29	2	0	0	5	14	50.6	2.54	136	85	120	80	80	127	29	8	8	50	1	1
F	53	8	1	29	0	0	0	6	16	1.3	2.7	109	79	120	80	74	106	45	2	7	48	0	0
F	57	0	0	28.9	1	1	1	0	14	9.4	2.4	104	76	100	60	72	89	20	14	14	18	0	0
M	39	0	0	25.91	0	1	1	15	6	3.9	3.91	116	88	115	80	68	108	39	6	4	52	0	0
M	56	0	0	24.2	0	0	0	1	9	1.4	3.09	97	72	125	80	72	100	38	10	20	61	1	0
F	42	0	0	38.1	2	1	0	2	10	5.6	3.18	109	81	125	80	74	105	40	5	5	72	1	1
M	43	0	0	22.64	1	1	0	0	14	0.3	4.19	102	81	130	80	58	99	47	4	0	80	0	0
M	53	16	1	22.22	0	1	1	0	5	6.5	3.61	97	76	120	75	62	90	38	2	4	77	0	0
M	31	0	0	24.8	0	1	0	1	6	0	4.51	99	75	120	80	72	90	42	2	4	82	0	0
M	62	17.25	1	30	1	0	0	0	12	3	2.83	92	70	120	75	68	100	36	7	7	50	0	1
M	58	0	0	23.6	0	1	0	0	7	18.1	3.66	113	75	115	70	64	101	35	3	5	75	0	0
F	42	0	0	38.9	2	1	1	105	13	18.5				115	85	75	128	24	7	5	63	0	1
M	55	31.25	1	27.8	1	1	1	27	13	23.2	2.82	82.8	74	120	75	76	101	19	5	9	34	0	0
M	65	0	0	46.2	2	1	0	0	13	43.8	2.83	95	78.85	180	100	80	140	28	5	3	48	1	1
M	39	0	0	52	5	1	0	10	13	58.7	3.08	72	75	125	85	86	165	29	3	8	44	1	1
M	64	100	2	34.7	2	1	0	2	10	2.4	1.59	50	60	125	80	72	115	33	2	2	54	1	1
F	53	0	0	26.46	2	1	1	110	10	1.9	2.07	90	67	120	75	74	98	22	5	5	2	0	0
M	48	0	0	33.23	1	1	0	1	13	76.8	3.41	86	66.89	125	80	82	120	38	6	5	75	0	1
M	36	0	0	24	0	0	0	1	7	0.7	5.29	115.7	78.04	115	75	70	98	46	2	5	71	0	0
M	31	0	0	23	0	0	0	2	11	4.7	4.08	95	78	115	75	70	95	44	3	3	79	0	0
M	48	0	0	27.5	0	1	0	0	10	0.1	4.62	114	66	140	95	74	106	46	4	0	72	0	0
F	51	0	0	20	0	0	0	2	4	1.5	2.91	132.5	75	125	80	70	80	38	6	8	99	0	0
M	50	52.5	2	25.8	0	1	0	0	5	5.2	3.25	91	82.78	135	90	74	99	43	2	2	50	0	0
M	37	5	2	26.83	0	1	0	7	8	1	4.64	113	81.25	120	85	74	101	43	0	1	100	1	0
M	70	0	0	29	2	0	0	2	6	12.5	2.34	71	66	125	70	66	110	41	2	4	58	0	0
F	56	0	0	23	0	0	0	3	3	4	3.03	117	78	110	75	70	90	47	2	5	75	0	0
M	58	10.2	1	42.9	3	1	1	0	3	39.2	3.61	116	72	120	85	74	140	33	6	7	51	0	1
M	54	0	0	27.3	1	0	0	15	10	4.6	3.15	99	86	120	85	66	110	37	1	11	72	1	0
M	48	22.5	2	27.2	3	1	1	27	10	16.9	4.04	102	80	120	80	80	109	20	14	7	21	0	0
F	66	10	1	26.9	0	0	0	0	10	3.1	2.41	119	78	130	80	80	93	39	10	7	72	0	0
F	64	20	2	30.07	2	0	0	0	15	97.2	2.42	108	85	125	80	72	110	39	8	3	94	1	1
M	63	10	1	28.4	4	0	0	17	20	100.5	3.27	105	78	130	80	78	108	20	11	8	20	1	0
M	47	23	1	33.6	2	1	0	12	10	26	2.33	66	87	170	90	80	120	35	0	2	83	0	1
M	51	0	0	29.4	1	0	0	2	4	1.3	3.48	94	85	120	80	68	111	37	5	7	93	0	0
M	55	0	0	27	0	0	0	0	4	3	3.26	80	74	115	75	68	100	47	6	8	67	0	0
M	57	11.25	1	30.8	1	1	1	3	9	24.3	3.06	105	81	130	85	72	120	42	6	1	92	1	1
M	43	0	0	25	0	0	0	1	0	3	3.39	83	81	120	80	64	106	42	9	5	63	0	0
M	43	24	2	28	0	1	1	0	0	0	3.78	104	80	140	100	78	110	42	4	7	48	1	0
F	59	0	0	22	0	1	0	1	0	4	2.65	103	85	120	70	72	84	45	1	2	88	0	0
F	40	1	2	22	0	0	1	2	12	2	3.41	115	77	110	65	70	79	40	10	7	73	0	0
M	67	0	0	26	1	1	0	12	10	4.1	3.81	119	85	125	80	64	115	34	7	2	50	1	0
F	48	25	1	38.8	2	1	0	20	17	1.3	2.37	76	80	130	80	82	125	31	4	5	75	1	1
M	48	6	2	40.9	2	1	0	2	11	3.4	3.54	93	78	120	75	77	142	36	15	6	80	1	1
M	58	46	1	25	1	1	2	105	10	13.4	3.32	99	80	125	70	60	102	22	8	13	43	0	0
F	43	0	0	35	0	0	0	0	0	2.5	2.65	99	77	125	80	74	130	38	6	5	66	0	1
M	53	10	2	27	0	1	0	0	0	5	3.97	119	81	120	85	68	109	44	3	3	56	0	0
M	54	36	1	28.85	1	0	0	0	10	15.4	4.48	109	84	145	90	78	111	41	11	8	78	0	0
F	52	0	0	29.4	1	1	0	25	15	3	2.91	112.3	87	125	85	80	119	27	10	8	50	1	0
M	40	15	1	28	2	1	0	1	7	11.4	3.98	106	81	125	85	80	120	36	6	8	58	1	0
F	54	0	0	37	1	1	0	1	0	2.1	2.71	111	87	145	85	80	131	36	11	12	70	0	1
M	62	10	2	24.4	1	0	0	13	0	3.1	2.48	84	64.9	125	85	64	101	35	2	3	75	1	0
M	46	25	2	22.9	1	1	0	2	7	2	4.12	101	74	125	80	78	100	38	8	4	65	0	0
F	51	0	0	28	1	1	0	9	12	6	2.31	110	88	125	85	78	89	37	7	3	65	1	0
M	46	13	1	26.61	0	1	0	90	12	4	2.84	83	66.69	120	90	72	92	33	6	3	50	0	0
M	45	10	1	22	0	1	0	3	11	1	4.53	101	88	110	75	64	90	38	3	5	82	0	0
F	52	7	1	22	0	1	0	8	13	1	2.39	93	74	120	70	72	93	32	11	5	37	0	0
M	56	30	1	26.3	1	1	0	7	5	8.5	3.58	112	85	125	80	70	91	35	6	2	50	1	0
M	40	0	0	23	0	0	0	2	10	2.4	4.3	103.6	78.2	120	80	78	78	38	5	9	71	0	0
M	58	6	1	30	1	0	0	0	4	20.8	3.55	102	73.61	135	85	70	123	42	4	1	88	1	1
M	56	17.5	2	27	0	0	0	0	7	7.1	3.67	96.9	72.67	130	80	74	101	41	4	12	64	0	0
M	64	60	1	31	1	1	0	0	14	11.9	2.39	83	62	110	65	72	100	39	2	5	88	0	1
M	51	18	2	23.46	0	1	0	28	9	5.3	5.35	142	91	130	75	78	93	30	7	10	25	0	0
M	56	5	1	23.08	0	0	0	0	9	8.1	5.02	130	100	120	80	76	94	42	1	2	75	0	0
F	43	0	0	38.66	0	1	0	0	19	1.6	3.3	107	97	110	80	56	111	40	5	1	92	0	1
F	40	50	2	39.7	0	0	1	0	6	3.6	3.14	107.4	104	125	70	85	110	33	9	10	75	1	1
F	54	10	1	32.8	2	0	0	15	14	21.8	2.65	103	85	130	85	72	98	34	6	7	54	1	1
M	43	20	1	27.5	1	0	2	40	17	2.2	3.8	96	86	130	80	70	98	37	5	2	50	0	0
M	61	30	1	32.7	3	1	1	12	4	28	2.17	69.4	79.06	135	80	68	105	32	8	10	25	1	1
F	40	0	0	30	0	1	0	0	14	1.9	3.01	91.7	102	120	80	76	94	24	13	16	25	0	1
M	57	7.5	1	26.3	0	1	2	5	4	14.4	4.16	114.4	100	130	75	60	90	31	1	4	66.6	0	0
M	52	0.3	1	27	0	1	0	10	0	57.7	3.43	97	97	140	85	75	90	38	4	0	58.3	1	0
M	48	10.5	2	29.4	0	1	1	6	9	37.1	3.89	116	86	145	95	80	93	44	2	8	50	0	0
F	65	20	1	51.6	5	0	0	40	9	8.6	1.78	86.6	67.26	135	80	76	105	28	7	10	63.3	0	1
M	36	0	0	33.1	2	1	1	0	2	23.6	5.48	114.2	77.18	130	85	78	115	41	10	1	31.66	1	1
M	57	2.6	1	35.8	4	0	0	7	6	12.1				125	85	77	100	35	11	6	83	1	1
M	59	52	1	43.9	2	0	0	0	8	46.5	3.84	119.7	84.5	145	95	78	120	35	8	3	91.6	1	1
M	63	12	1	26.12	3	1	0	7	5	16.4	2.82	87.8	72.92	120	80	70	98	40	3	4	50	1	0
M	60	0	0	24.8	4	1	1	90	5	50.8	4.63	124.2	83.85	130	80	76	90	33	2	3	79	1	0
F	33	0	0	31.6	1	1	0	0	4	6	4.15	117.8	81.79	120	80	54	84	39	1	3	100	1	1
M	54	30	2	52.6	2	0	0	0	12	100.9	2.33	59	69	140	90	87	120	42	3	5	83.3	1	1
M	55	38.75	2	28	0	1	2	0	13	19.7				130	90	80	90	32	4	8	33.3	1	0
M	58	5	1	24	0	0	1	7	8	1.7	4.17	119.7	74.99	110	70	68	85	35	8	12	58.3	0	0
M	60	20	2	54.7	0	0	0	8	14	24.3	3.23	97.7	57.58	130	70	67	115	34	6	4	41.6	1	1
M	45	10	1	29.3	0	0	0	1	14	68.9	3.68	93.31	75.62	130	80	74	96	43	6	9	83	0	0
F	62	7.5	2	30.4	2	0	0	4	3	25.3	1.8	90	97	130	80	58	90	28	6	13	37.5	1	1
M	55	1.25	2	36.6	1	1	0	0	7	67.7	3.06	97.9	102	130	90	70	110	37	7	5	29.1	0	1
M	33	5.95	2	40.71	0	1	2	90	9	50.2				145	88	95	115	26	8	5	0	1	1
M	60	16.45	2	18.7	9	1	0	20	11	1.2	2.3	69.5	68	150	80	67	80	20	7	14	16.6	0	1
M	39	23	1	27	0	0	1	0	5	5				135	80	70	80	44	3	5	66.6	0	0
F	54	0	0	30	0	1	0	3	0	4	2.25	98.2	83.16	105	70	76	109	41	0	5	83.3	1	1
M	55	5	1	25	0	0	1	2	5	9	4.34	131.2	78.9	120	80	76	85	44	5	4	79	0	0
M	59	0	0	27.8	0	0	0	0	1	31.6	4.78	134	84	130	80	78	111	37	4	3	84	0	0
M	33	9	1	35	0	1	0	30	13	4	4.36	102	78.74	120	70	78	110	36	3	10	75	0	1
M	48	20	1	38.1	0	1	0	7	11	39	4.73	139.7	83.92	130	80	60	115	41	2	4	87.5	0	1
M	49	2	1	37.2	1	1	1	9	5	55.8	4.08	103	79.84	120	80	76	120	42	8	8	25	1	1
M	54	0	0	37.3	0	0	1	0	8	0.7	3.64	124.5	81.29	140	80	76	115	43	2	3	33	0	1
F	50	3	1	31.64	0	1	0	0	8	5	2.52	109.2	88.5	130	80	74	95	41	5	12	96	0	1
M	55	0	0	22	0	0	0	0	5	1	4	114.8	74.92	130	80	68	90	40	6	4	75	0	0
F	44	30	2	29.4	0	1	0	0	5	3.4	3.01	106.9	73.03	100	70	60	94	41	8	12	50	0	0
F	53	0	0	25.1	0	0	1	4	6	3	2.63	96.8	80.5	130	80	70	85	38	3	3	83.3	0	1
M	50	0	0	24.22	0	1	0	0	3	5	3.41	101.3	94.8	130	85	76	85	39	7	4	29.1	0	0
F	28	1.5	2	19.65	0	0	0	0	2	2	3.58	111	83.3	100	60	70	65	41	2	11	75	0	0
M	26	7.5	2	23.39	0	1	0	0	7	1	5.17	123.2	81.9	120	80	68	80	41	3	8	62.5	0	0
M	45	4	1	26.9	0	0	1	0	0	0.4	3.7	93.7	71.3	125	80	72	88	41	2	3	75	0	0
F	45	7.5	2	25.39	0	1	0	10	10	0	2.98	111.5	78.5	130	80	76	81	35	2	10	45.8	0	0
M	39	15	1	28.08	0	0	0	15	1	0	4.6	119	81.96	125	90	70	89	40	5	7	50	1	0
M	47	0	0	29.07	0	1	3	15	4	4	2.87	83	72.6	120	80	70	90	40	2	3	75	0	0
0 NO
1 YES

## Sheet: WAI QUESTIONNAIRE
WAI (work ability index)	Musculoskeletal disease	Cardiovascular disease	Respiratory disease	Mental disorder	Neurological or sensory disease	Digestive disease / condition	Genitourinary disease	Skin disease	Endocrine or metabolic disease	Blood diseases	Tumour or cancer	Birth defects
36	0	0	1	0	0	0	0	0	1	0	0	0
29	1	1	1	0	0	1	1	0	1	0	0	0
39	1	1	0	0	0	0	0	0	1	0	0	0
27	0	1	0	0	0	0	0	0	0	0	0	0
26	0	0	0	0	0	1	0	0	1	0	0	0
16	0	1	0	0	0	0	0	0	1	0	0	0
35	0	1	1	0	0	0	0	0	1	0	0	0
42	0	0	0	0	0	0	0	0	1	0	0	0
29	0	1	0	0	0	0	0	0	1	0	1	0
39	0	0	0	0	0	0	0	0	1	0	0	0
35	1	0	0	0	0	1	0	0	1	0	0	0
40	1	0	0	0	0	0	0	0	1	0	0	0
13	0	1	1	0	0	1	1	1	1	1	0	0
17	0	1	0	0	0	1	0	0	1	0	0	0
28	0	1	1	0	0	1	0	0	1	0	0	0
19	0	1	0	0	0	0	0	0	1	0	1	0
25	0	0	1	0	0	0	0	0	0	0	0	0
36	0	1	0	0	0	0	0	0	1	0	0	0
30	1	1	0	0	0	0	0	0	1	0	0	0
45	0	1	0	0	0	0	0	0	0	0	0	0
26	1	1	1	1	0	0	0	0	1	0	0	0
25	0	1	0	0	0	0	0	0	1	0	0	0
30	0	1	1	0	0	1	0	0	0	0	0	0
33	1	1	0	0	1	0	0	0	1	0	0	0
45	0	1	0	0	0	0	0	0	0	0	0	0
29	0	0	0	0	0	1	1	0	1	0	0	0
29	0	1	0	0	0	0	0	0	1	0	0	0
38	1	1	0	0	1	1	0	0	0	0	0	0
41	0	0	0	0	0	0	0	0	0	0	0	0
41	1	1	0	0	0	0	0	0	0	0	0	0
34	1	0	0	0	0	0	0	0	1	0	0	0
34	0	1	0	0	0	0	1	0	1	1	0	0
42	1	0	0	0	0	0	0	0	0	0	0	0
31	0	0	0	0	0	1	1	0	1	0	0	0
36	0	0	0	0	0	0	1	0	1	0	0	0
41	0	1	0	0	0	0	0	0	1	0	0	0
38	1	0	0	0	0	0	0	0	0	0	0	0
37	1	1	0	0	0	0	0	0	0	0	0	0
19	0	1	1	0	0	0	0	0	1	0	0	0
29	1	1	0	0	0	1	0	0	1	0	0	0
45	0	0	0	0	0	0	0	0	0	0	0	0
20	0	0	1	0	1	0	0	0	1	0	0	0
39	0	0	0	0	0	0	0	0	0	0	0	0
38	0	1	0	0	1	0	0	0	1	0	0	0
40	0	1	0	0	0	0	0	0	1	0	0	0
47	0	0	0	0	0	0	0	0	0	0	0	0
38	1	0	0	0	0	1	0	0	0	0	0	0
42	0	0	0	0	0	0	0	0	0	0	0	0
36	1	0	0	0	0	0	0	0	1	0	0	0
35	0	0	0	0	0	0	0	0	0	0	0	0
24	1	0	0	0	0	1	0	0	1	0	0	0
19	1	0	0	0	0	0	1	0	0	0	0	0
28	1	1	0	0	0	0	0	0	1	0	0	0
29	0	1	0	0	0	0	0	1	1	0	1	0
33	1	1	1	0	0	1	0	0	1	0	1	0
22	1	0	0	0	0	0	1	0	1	1	0	0
38	0	0	0	0	0	1	0	0	1	0	0	0
46	0	0	0	0	0	0	0	0	0	0	0	0
44	0	0	0	0	1	0	0	0	0	0	0	0
46	0	0	0	0	0	0	0	0	0	0	0	0
38	0	0	0	0	0	1	0	1	0	0	0	0
43	0	0	0	0	0	0	0	0	0	0	0	0
43	0	1	0	0	0	0	0	0	0	0	0	0
41	1	1	1	0	0	0	0	0	0	0	0	0
47	0	0	0	0	0	0	0	0	0	0	0	0
33	0	0	0	1	0	1	1	0	1	0	0	0
37	1	1	0	0	0	1	0	0	0	0	0	0
20	0	1	0	1	1	0	0	0	0	0	0	0
39	0	1	0	0	0	1	0	0	0	0	0	0
39	0	1	0	0	0	1	0	0	1	0	0	0
20	0	1	0	0	0	0	1	0	1	1	0	1
35	0	1	0	0	0	0	0	0	1	0	0	0
37	1	0	0	0	0	0	0	0	1	0	0	0
47	0	0	0	0	0	0	0	0	0	0	0	0
42	0	1	0	0	0	0	0	0	1	0	0	0
42	0	0	0	0	0	1	0	0	0	0	0	0
42	0	1	0	0	0	0	0	0	0	0	0	0
45	0	0	0	0	0	1	0	0	0	0	0	0
40	0	0	0	1	0	0	0	0	1	0	0	0
34	1	1	0	0	0	0	0	0	0	0	0	0
31	1	1	0	0	1	0	1	0	1	0	0	0
36	0	1	0	1	0	1	0	0	1	0	0	0
22	1	0	0	0	0	0	0	0	0	0	0	0
38	0	0	0	0	0	0	0	0	1	0	0	0
44	0	0	0	0	0	0	0	0	0	0	0	0
41	0	0	0	0	0	0	0	0	1	0	0	0
27	1	1	0	0	0	0	0	1	1	0	0	0
36	0	1	0	0	0	0	0	0	1	0	0	0
36	0	1	0	0	0	0	0	0	1	0	0	0
35	0	1	0	0	0	1	1	0	0	0	0	0
38	0	0	0	1	0	0	0	0	0	0	0	0
37	1	1	0	0	0	0	0	0	0	0	0	0
33	1	0	1	0	0	0	0	0	0	0	0	0
38	1	0	1	0	0	0	0	0	0	0	0	0
32	1	0	0	0	0	0	0	1	0	0	0	0
35	1	1	0	0	0	1	0	0	0	0	0	0
38	0	0	0	0	0	0	0	0	0	0	0	0
42	0	1	0	0	0	1	0	0	1	0	0	0
41	1	0	0	0	0	0	0	0	0	0	0	0
39	0	0	0	0	0	1	0	0	1	0	0	0
30	0	0	0	0	0	0	0	0	0	0	0	0
42	0	0	0	0	0	1	0	0	0	0	0	0
40	1	0	1	0	1	1	0	0	1	0	0	0
33	0	1	0	0	0	0	0	0	1	0	0	0
34	0	1	0	0	0	0	0	0	1	0	0	0
37	0	0	1	0	0	0	0	0	0	0	0	0
32	0	1	0	0	0	0	0	0	1	0	0	0
24	1	0	1	1	0	0	0	0	1	0	0	0
31	0	1	0	0	0	1	0	0	0	0	0	0
38	0	1	0	0	0	0	0	0	0	0	0	0
44	0	0	0	0	0	0	0	0	0	0	0	0
28	1	0	0	0	0	0	0	0	1	0	0	0
41	0	1	0	0	0	0	0	0	1	0	0	0
35	0	1	0	0	0	0	0	0	1	0	0	0
35	1	1	0	0	0	0	0	0	1	0	0	0
40	1	1	0	0	0	0	0	0	0	0	0	0
33	0	1	0	0	0	0	0	0	1	0	1	0
39	0	1	0	0	0	0	0	0	1	0	0	0
42	0	1	0	0	0	0	0	0	1	0	0	0
32	0	1	0	0	0	0	0	0	0	0	0	0
35	1	0	0	0	0	0	0	0	0	0	0	0
34	0	1	0	0	0	0	0	0	1	0	0	0
43	0	0	1	0	0	0	0	0	0	0	0	0
28	0	1	0	0	1	0	0	0	1	0	0	0
37	0	1	0	0	0	0	0	0	1	0	0	0
26	0	1	0	0	0	0	0	0	1	0	0	0
20	0	1	0	0	0	1	0	0	1	0	1	0
44	0	0	0	0	0	0	0	0	0	0	0	0
41	0	1	0	0	0	0	0	0	1	0	1	0
44	0	0	0	0	0	0	0	0	0	0	0	0
37	0	0	0	0	0	0	0	0	0	0	0	0
36	0	0	0	0	0	0	0	1	1	0	1	0
41	0	1	0	0	0	0	0	0	1	0	0	0
42	0	1	0	0	0	0	0	0	1	0	0	0
43	1	0	0	0	0	1	0	0	1	0	0	0
41	0	0	0	0	0	0	0	0	1	0	0	0
40	0	0	0	0	1	0	0	0	0	0	0	0
41	1	0	0	0	0	1	0	0	0	1	0	0
38	1	0	0	0	0	1	0	0	1	0	0	0
39	1	0	1	0	0	0	0	0	0	0	0	0
41	1	0	1	0	0	1	0	0	0	0	0	0
41	1	0	0	0	0	1	0	0	0	0	0	0
41	1	0	0	0	0	1	0	0	0	0	0	0
35	1	0	1	0	0	0	0	0	0	0	0	0
40	0	1	1	0	0	1	0	0	0	0	0	0
40	1	0	1	0	0	0	0	0	0	0	0	0
0 NO
1 YES

## Sheet: BERLIN QUESTIONNAIRE
BERLIN CATEGORY 1	BERLIN CAT 2	BERLIN CAT 3	OSA RISK	Do you snore?	Your snoring is:	How often do you snor	Has your snoring ever bothered other people?	Has anyone noticed that you quit breathing during your sleep?
4	2	1	2	2	4	4	2	2
4	1	1	2	2	3	3	2	2
4	2	1	2	2	4	4	2	2
6	0	0	1	2	4	4	2	4
6	0	1	2	2	4	4	2	4
6	3	1	2	2	3	4	2	4
6	2	1	2	2	3	4	2	3
4	0	1	2	2	4	4	2	2
4	2	1	2	2	4	4	2	2
4	0	1	2	2	4	4	2	0
6	2	1	2	2	4	4	2	4
6	2	1	2	2	4	4	2	3
6	2	1	2	2	4	4	2	4
2	3	1	2	2	2	2	2	0
4	1	1	2	2	4	4	2	2
3	3	0	2	2	1	2	2	1
4	0	1	2	2	4	4	2	0
3	2	1	2	2	4	2	2	1
3	0	1	2	0	2	3	2	1
6	2	1	2	2	4	4	2	4
6	2	1	2	2	4	4	2	3
6	2	1	2	2	4	4	2	3
3	0	1	2	2	2	3	2	1
6	0	1	2	2	4	4	2	4
3	0	0	1	2	4	2	2	0
4	2	1	2	2	4	3	2	1
6	2	1	2	2	4	4	2	3
4	2	0	2	2	4	4	2	2
3	1	0	1	2	3	2	2	1
4	3	1	2	2	4	4	2
5	0	1	2	2	2	2	2	3
2	1	0	1	2	4	1	1	2
4	0	0	1	2	3	3	2	1
	0	1
3	3	1	2	0	2	2	2	4
4	3	0	2	2	4	3	2	2
6	0	1	2	2	4	4	2	3
6	3	1	2	2	4	4	2	4
4	2	0	2	2	3	3	2	3
4	2	0	2	2	4	4	2	0
4	3	0	2	2	4	4	2	2
4	0	0	1	2	3		1	2
4	2	1	2	2	4	4	2	1
4	0	1	2	2	4	3	2	1
4	0	0	1	2	3	3	2	1
4	1	0	1	2	3	4	2	2
4	0	0	1	2	3	3	2	0
6	2	0	2	2	4	3	2	3
0	0	0	1			0	0
6	3	1	2	2	4	4	2	4
6	2	0	2	2	4	4	2	4
4	0	1	2	2	2	4	2	1
1	0	1	1	2		2	1	0
4	0	1	2	2	4	2	2	0
6	2	0	2	2	4	4	2	3
6	2	1	2	2	4	4	2	4
4	0	0	1	2	4	3	2	1
5	3	0	2	2	2	4	2	4
3	0	0	1	2	2	3	2	0
3	0	0	1	2	4	2	2	2
4	0	0	1	2	3	3	2	1
4	0	1	2	2	3	3	2	1
6	1	1	2	2	3	4	2	4
3	0	0	1	2	2	4	2	2
6	2	1	2	2	3	4	2	4
3	1	0	1	2	3	2	2	0
6	3	1	2	2	4	4	2	2
4	2	0	2	2	2	3	2	0
3	0	1	2	2	3	2	2	0
4	3	1	2	2	3	4	2	2
3	0	1	2	2	3	1	2	0
4	1	0	1	2	4	3	2	2
6	3	0	2	2	4	4	2	4
4	0	1	2	2	4	4	2	1
4	0	0	1	2	4	2	2	0
4	0	1	2	2	4	3	2	0
4	2	0	2	2	4	4	2	1
4	2	0	2	2	4	4	1	0
3	0	1	2	2	3	2	2	0
2	3	1	2	0	1	1	0	3
6	1	1	2	2	4	3	2	3
6	2	0	2	2	4	4	1	3
1	0	1	1	2	1	2	0	0
6	0	0	1	2	4	4	2	4
6	2	0	2	2	4	4	2	4
2	2	0	2		3	2	2	0
4	1	1	2	2	4	3	2	2
0	2	1	2			0	0	1
6	0	1	2	2	4	4	2	4
4	0	0	1	2	4	3	2	0
6	0	0	1	2	4	4	2	3
6	3	0	2	2	4	4	2	3
6	2	0	2	2	4	4	2	4
4	2	0	2	2	1	1	2	3
4	0	1	2	2	3	4	2	0
3	0	0	1	2	4	2	2	0
3	0	1	2	2	3	2	2	0
6	2	1	2	2	3	3	2	3
	2	1	2
6	2	0	2	2	4	4	2	3
3	0	0	1	2	3	4	2	0
3	3	1	2	2	3	4	2	0
6	1	1	2	2	4	4	2	3
3	1	1	2	2	2	4	2	0
4	2	0	2	2	4	4	2	0
3	0	1	2	2		3	2
6	0	0	1	2	4	4	2	3
6	0	0	1	2	4	4	2	3
6	3	0	2	2	4	4	2	3
2	0	1	2	2	1	2	2	0
4	0	1	2	2	4	4	2	0
6	1	1	2	2	4	4	2	4
4	0	1	2	2	4	4	2	1
	2	1	2
6	2	1	2	2	4	4	2	4
6	0	1	2	2	4	4	2	3
6	0	1	2	2	4	3	2	3
4	3	1	2	2	4	4	2	0
4	3	1	2	2	3	3	2	2
4	3	0	2	2	4	3	2	1
6	3	1	2	2	4	4	2	4
4	3	0	2	2	4	4	2	0
6	2	1	2	2	4	4	2	4
4	0	1	2	2	4	4	2	1
6	2	1	2	2	4	4	2	4
4	0	0	1	2	4	3	2	0
3	0	0	1	2	3	2	2	0
4	0	1	2	2	4	4	2	1
4	1	0	1	2	4	4	2	0
4	0	0	1	2	2	2	2	4
6	2	1	2	2	4	4	2	4
6	2	1	2	2	4	3	2	4
3	3	1	2	2	2	4	2	0
3	0	1	2	0	4	0	2	4
4	0	1	2	2	4	4	2	0
4	0	0	1	2	3	4	2	0
4	0	0	1	2	4	4	2	0
1	0	0	1
4	1	0	1	2	4	3	2	0
4	2	0	2	2	4	4	2	0
4	1	0	1	2	4	4	2	2
4	1	0	1	2	4	4	2	0
4	1	0	1	2	3	4	2	0
6	0	1	2	2	4	4	2	4
4	3	0	2	2	4	4	2	0
